# Supplementary material for: SARS-CoV-2 Delta Variant: Interplay between Individual Mutations and Their Allosteric Synergy
Source: Biomolecules. 2022 Nov 23;12(12):1742. doi: 10.3390/biom12121742 (PMC9775976; doi:10.3390/biom12121742)
Supplement: Supplementary file 1 [file biomolecules-12-01742-s001.zip]

Archive with 1 entries (1 files):
- biomolecules-2021325-supplementary.pdf
